# Supplementary material for: Reducing Biofilm Infections in Burn Patients’ Wounds and Biofilms on Surfaces in Hospitals, Medical Facilities and Medical Equipment to Improve Burn Care: A Systematic Review
Source: Int J Environ Res Public Health. 2021 Dec 14;18(24):13195. doi: 10.3390/ijerph182413195 (PMC8702030; doi:10.3390/ijerph182413195)
Supplement: Supplementary file 1 [file ijerph-18-13195-s001.zip]

Archive with 1 entries (1 files):
- ijerph-1479265-supplementary.pdf
